# Supplementary material for: Screening of qPCR Reference Genes in Quinoa Under Cold, Heat, and Drought Gradient Stress
Source: Plants (Basel). 2025 Aug 6;14(15):2434. doi: 10.3390/plants14152434 (PMC12349563; doi:10.3390/plants14152434)
Supplement: Supplementary file 1 [file plants-14-02434-s001.zip]

Archive with 1 entries (1 files):
- plants-3778416-supplementary.xlsx
