# Supplementary material for: Screening of qPCR Reference Genes in Quinoa Under Cold, Heat, and Drought Gradient Stress
Source: Plants (Basel). 2025 Aug 6;14(15):2434. doi: 10.3390/plants14152434 (PMC12349563; doi:10.3390/plants14152434)
Supplement: Supplementary file 1 [file plants-14-02434-s001.zip › plants-3778416-supplementary.xlsx]

## Sheet: Table S1
Table S1. Quantification threshold (Ct) values for ten candidate reference genes.
Samples	Genes and Ct values
	ACT16	NRP13	EF03	TSB05	WLIM96	SKP27	SAL92	UBC19	DHDPS96	SSU32	UBC22	COR72	HSP44	COR413-PM	DREB12
CK	20.88±0.19	23.39±0.21	26.59±0.3	24.26±0.24	23.18±0.14	24.19±0.28	25.12±0.14	29.34±0.21	26.94±0.29	27.12±0.19	21.14±0.26	30.6±0.26	29.35±0.18	23.12±0.21	33.99±0.32
-2°C	18.81±0.19	21.74±0.2	20.38±0.25	22.59±0.19	22.34±0.2	23.84±0.26	23.69±0.17	22.37±0.24	19.94±0.24	24.94±0.17	19.98±0.3	26.01±0.24	26.05±0.27	20.91±0.34	24.88±0.31
-4°C	20.72±0.2	22.98±0.28	23.14±0.28	23.5±0.24	23.05±0.42	23.8±0.29	24.93±0.18	24.91±0.19	22.87±0.24	27.12±0.22	21.16±0.36	25.25±0.36	30.21±0.26	25.72±0.27	31.21±0.17
-6°C	21.89±0.18	23.02±0.18	26.88±0.25	27.09±0.34	25.31±0.34	27.89±0.25	26.86±0.16	29.64±0.26	26.78±0.35	30.04±0.17	20.55±0.27	27.92±0.43	29.98±0.37	23.44±0.12	30.96±0.26
-8°C	20.46±0.17	22.57±0.24	24.76±0.25	24.12±0.31	22.25±0.31	23.56±0.28	25.04±0.21	26.73±0.22	26.05±0.24	26.39±0.2	19.86±0.23	25.09±0.14	29.42±0.26	24.95±0.16	30.2±0.34
-10°C	21.91±0.18	24.65±0.09	27.16±0.3	26.55±0.28	25.83±0.44	26.42±0.15	26.32±0.18	29.61±0.34	27.01±0.3	28.85±0.13	21.24±0.23	27.29±0.18	38.38±0.25	25.08±0.23	29.52±0.2
39°C	18.74±0.19	21.37±0.24	20.15±0.25	24.6±0.25	21.21±0.23	22.19±0.28	22.4±0.22	23.1±0.19	19.27±0.25	24.81±0.31	19.74±0.28	32.86±0.27	21.64±0.27	23.3±0.33	23.99±0.18
41°C	21.9±0.22	24.14±0.23	23.77±0.29	28.75±0.24	24.25±0.24	27.03±0.2	27.13±0.29	27.34±0.16	23.41±0.22	30.51±0.27	22.03±0.28	36.43±0.24	24.15±0.36	24.27±0.31	25.35±0.19
43°C	19.78±0.23	22.12±0.17	22.1±0.28	25.23±0.36	21.75±0.36	22.8±0.35	23.56±0.18	25.62±0.25	20.34±0.13	25.63±0.35	19.01±0.36	34.1±0.23	20.81±0.24	23.75±0.18	23.03±0.2
45°C	22.8±0.22	25.08±0.14	26.9±0.12	26.49±0.24	25.29±0.17	26.68±0.35	29.98±0.27	28.84±0.25	27.27±0.25	29±0.24	22.91±0.18	34.47±0.32	25.94±0.26	25.37±0.18	27.32±0.24
7d	19.24±0.22	22.94±0.26	21.76±0.36	24.97±0.25	23.05±0.15	22.32±0.32	24.51±0.17	25.66±0.2	25.5±0.23	26.79±0.22	19.31±0.23	35.54±0.34	28.15±0.17	23.24±0.15	27.5±0.27
9d	19.34±0.28	22.81±0.19	23.19±0.3	25.16±0.22	23.31±0.21	23.22±0.3	24.63±0.15	27.83±0.24	23.27±0.17	27.24±0.24	20.02±0.22	35.12±0.19	26.93±0.26	21.37±0.23	26.95±0.26
11d	20.04±0.25	22.82±0.14	24.22±0.21	24.68±0.21	24.02±0.39	23.39±0.14	23.41±0.27	28.51±0.23	24.86±0.19	27.61±0.42	18.94±0.24	35.28±0.22	30.75±0.26	22.08±0.21	26.42±0.25
13d	20.24±0.23	23.48±0.24	24.94±0.38	24.31±0.25	24.59±0.2	23.04±0.19	24.07±0.21	27.46±0.24	24.9±0.25	27.36±0.21	18.45±0.26	33.07±0.24	30.07±0.23	22.21±0.28	25.56±0.15
Values are mean ± SD; standard deviation of three independent technical.

## Sheet: Table S2
Table S2. Expression stability of candidate reference genes assayed in Global group.
Gene	Comprehensive	Rank	Delta CT	Rank	NormFinder	Rank	geNorm	Rank	Best Keeper	Rank
ACT16	1.32	1	1.17	1	0.474	1	0.678	1	1.04	3
NRP13	1.86	2	1.28	2	0.738	4	0.678	1	0.79	1
SSU32	3.13	3	1.28	2	0.693	2	0.896	4	1.32	6
WLIM96	3.46	4	1.3	4	0.718	3	0.802	3	1.17	4
UBC22	5.12	5	1.54	7	1.214	7	1.095	7	1.03	2
SAL92	5.69	6	1.41	5	0.947	5	1.056	6	1.42	7
SKP27	6.16	7	1.43	6	0.998	6	0.998	5	1.55	8
TSB05	7.11	8	1.57	8	1.226	8	1.144	8	1.22	5
EF03	9.24	9	1.61	9	1.237	9	1.275	9	1.93	10
UBC19	9.74	10	1.66	10	1.319	10	1.358	10	1.88	9
DHDPS96	11	11	2.02	11	1.802	11	1.478	11	2.28	11

## Sheet: Table S3
Table S3. Expression stability of candidate reference genes assayed in LT group.
Gene	Comprehensive	Rank	Delta CT	Rank	NormFinder	Rank	geNorm	Rank	Best Keeper	Rank
ACT16	1.57	1	1.09	1	0.485	1	0.381	1	0.81	3
SAL92	1.86	2	1.09	1	0.52	3	0.381	1	0.84	4
TSB05	3.6	3	1.13	3	0.513	2	0.673	4	1.42	7
SSU32	4.12	4	1.15	4	0.577	4	0.627	3	1.36	6
NRP13	4.74	5	1.33	6	0.962	6	0.856	7	0.68	2
WLIM96	5	6	1.23	5	0.802	5	0.723	5	1.28	5
UBC22	5.05	7	1.59	9	1.379	9	0.947	8	0.55	1
SKP27	6.96	8	1.38	7	1.054	7	0.769	6	1.47	8
EF03	8.49	9	1.51	8	1.214	8	1.124	9	2.08	9
UBC19	10.24	10	1.74	10	1.548	10	1.268	10	2.43	11
DHDPS96	10.74	11	1.83	11	1.653	11	1.37	11	2.35	10

## Sheet: Table S4
Table S4. Expression stability of candidate reference genes assayed in DR group.
Gene	Comprehensive	Rank	Delta CT	Rank	NormFinder	Rank	geNorm	Rank	Best Keeper	Rank
ACT16	1.63	1	0.82	1	0.197	1	0.471	1	0.55	6
SKP27	2.11	2	0.83	2	0.251	2	0.471	1	0.5	4
NRP13	2.71	3	0.85	3	0.394	3	0.542	3	0.3	1
SSU32	2.83	4	0.91	4	0.555	4	0.583	4	0.3	1
SAL92	5.14	5	0.98	5	0.645	5	0.737	7	0.5	4
TSB05	5.63	6	1.1	7	0.878	8	0.701	6	0.35	3
WLIM96	5.73	7	1.08	6	0.825	6	0.637	5	0.55	6
UBC22	7.74	8	1.11	8	0.83	7	0.808	8	0.81	8
UBC19	9.24	9	1.19	9	0.932	9	0.89	9	0.99	10
DHDPS96	9.74	10	1.29	10	1.059	10	0.965	10	0.91	9
EF03	11	11	1.47	11	1.316	11	1.057	11	1.35	11

## Sheet: Table S5
Table S5. Expression stability of candidate reference genes assayed in HT group.
Gene	Comprehensive	Rank	Delta CT	Rank	NormFinder	Rank	geNorm	Rank	Best Keeper	Rank
ACT16	1.68	1	1.13	2	0.387	2	0.321	1	1.27	2
NRP13	1.73	2	1.16	3	0.475	3	0.321	1	1.19	1
WLIM96	1.86	3	1.12	1	0.356	1	0.357	3	1.34	4
UBC22	3.94	4	1.26	4	0.691	4	0.48	4	1.28	3
SKP27	4.95	5	1.26	4	0.713	5	0.633	5	1.82	6
SSU32	6.24	6	1.43	6	1.021	6	0.756	6	1.87	7
TSB05	7.69	7	1.92	10	1.767	10	0.923	7	1.4	5
UBC19	7.71	8	1.59	7	1.181	7	1.215	9	1.99	8
SAL92	8.46	9	1.62	8	1.183	8	1.067	8	2.33	10
EF03	9.24	10	1.72	9	1.427	9	1.334	10	2.3	9
DHDPS96	11	11	2.2	11	2.062	11	1.492	11	2.95	11

## Sheet: Table S6
Table S6. Relative expression level and significance analysis of target genes under different reference genes.
COR72	ACT16	Relative expression level	Significance	SAL92	Relative expression level	Significance	LT combination	Relative expression level	Significance	Global combination	Relative expression level	Significance	DHDPS96	Relative expression level	Significance
	CK	1.01±0.14	d	CK	1.01±0.17	c	CK	1±0.09	b	CK	1.01±0.14	d	CK	1.02±0.21	d
	-2°C	5.77±0.84	cd	-2°C	8.97±0.76	c	-2°C	6.79±0.93	b	-2°C	9.32±1.56	d	-2°C	0.19±0.02	d
	-4°C	37.31±9.04	a	-4°C	36.98±12.07	a	-4°C	34.48±9.11	a	-4°C	36.76±9.15	a	-4°C	2.54±0.89	d
	-6°C	13.09±2.37	bc	-6°C	22.53±9.13	b	-6°C	29.1±9.88	a	-6°C	18.88±6.15	c	-6°C	5.8±0.62	c
	-8°C	34.31±4.62	a	-8°C	43.13±0.44	a	-8°C	36.03±3.55	a	-8°C	28.16±2.88	b	-8°C	24.76±2.67	a
	-10°C	20.5±2.85	b	-10°C	22.9±1.35	b	-10°C	29.42±0.75	a	-10°C	27.4±2.71	bc	-10°C	10.6±1.82	b
WCOR70	ACT16	Relative expression level	Significance	SAL92	Relative expression level	Significance	LT combination	Relative expression level	Significance	Global combination	Relative expression level	Significance	DHDPS96	Relative expression level	Significance
	CK	1±0.12	b	CK	1.01±0.19	c	CK	1±0.1	c	CK	1.01±0.14	c	CK	1.01±0.15	a
	-2°C	1.14±0.34	b	-2°C	1.74±0.31	b	-2°C	1.33±0.33	b	-2°C	1.81±0.43	b	-2°C	0.04±0.01	d
	-4°C	0.15±0.03	d	-4°C	0.15±0.02	e	-4°C	0.14±0.02	d	-4°C	0.15±0.03	d	-4°C	0.01±0	d
	-6°C	1.63±0.26	a	-6°C	2.67±0.26	a	-6°C	3.49±0.09	a	-6°C	2.28±0.12	a	-6°C	0.74±0.19	b
	-8°C	0.21±0.02	cd	-8°C	0.27±0.03	de	-8°C	0.22±0.01	d	-8°C	0.17±0.01	d	-8°C	0.15±0	cd
	-10°C	0.53±0.06	c	-10°C	0.6±0.08	d	-10°C	0.77±0.09	c	-10°C	0.71±0.05	c	-10°C	0.27±0.04	c
HSP44	ACT16	Relative expression level	Significance	NRP13	Relative expression level	Significance	HT combination	Relative expression level	Significance	Global combination	Relative expression level	Significance	DHDPS96	Relative expression level	Significance
	CK	1.01±0.13	c	CK	1±0.03	c	CK	1±0.08	c	CK	1±0.1	c	CK	1.02±0.23	c
	39°C	48.16±7.95	b	39°C	51.81±0.87	b	39°C	49.85±4.53	b	39°C	50.07±7.66	b	39°C	1.06±0.27	c
	41°C	78.54±29.26	b	41°C	64.43±21.97	b	41°C	71.08±25.15	b	41°C	125.14±43.6	a	41°C	3.27±0.81	b
	43°C	176.92±34.11	a	43°C	158.04±34.53	a	43°C	167.13±34.01	a	43°C	136.35±30.38	a	43°C	3.89±0.49	b
	45°C	41.11±8.94	b	45°C	34.56±4.73	b	45°C	37.63±6.33	b	45°C	56.01±7.43	b	45°C	13.46±1.65	a
DREB12	ACT16	Relative expression level	Significance	SKP27	Relative expression level	Significance	DR combination	Relative expression level	Significance	Global combination	Relative expression level	Significance	EF03	Relative expression level	Significance
	CK	1.02±0.25	d	CK	1.01±0.2	e	CK	1.02±0.22	e	CK	1.02±0.25	e	CK	1.04±0.34	c
	7d	28.96±2.68	cd	7d	24.63±2.84	d	7d	36.12±4.13	d	7d	45.67±5.19	d	7d	3.3±1.12	c
	9d	45.36±7.26	c	9d	68.25±16.02	c	9d	64.55±8.37	c	9d	84.38±4.01	c	9d	12.47±1.93	c
	11d	106.03±9.91	b	11d	109.13±12.45	b	11d	113.91±11.11	b	11d	118.58±20.11	b	11d	36.61±2.61	b
	13d	223.53±37.37	a	13d	155.5±11.72	a	13d	233.65±27.4	a	13d	237.17±20.16	a	13d	111.76±27.82	a
Values are mean ± SD; standard deviation of three independent technical. Statistical significance was assessed using one-way ANOVA followed by LSD test. Different letters denote significance levels: p < 0.05.
